# Supplementary material for: UMI-guided single locus sequence typing method for phylotyping Cutibacterium acnes from skin samples
Source: Front Cell Infect Microbiol. 2026 May 20;16:1807759. doi: 10.3389/fcimb.2026.1807759 (PMC13231282; doi:10.3389/fcimb.2026.1807759)
Supplement: Supplementary Figure 1 — Schematic overview of the SLST-Seq workflow. The diagram illustrates the main steps of the UMI-based synthetic long-read sequencing approach applied to the Cutibacterium acnes SLST locus, including molecular barcoding of individual SLST molecules, amplification, short-read sequencing, grouping of reads by unique molecular identifiers (UMIs), and reconstruction of full-length SLST sequences. [file DataSheet1.xlsx]

## Sheet: SuppTable1
Mix name	Percentage of A1 (%)	Percentage of H2 (%)	Percentage of G1 (%)	Percentage of K2 (%)	Percentage of L1 (%)	Percentage of E. coli (%)
FixedMix	16.7	16.7	33.3	16.7	16.7	0
StaggeredMix-L1	0.75	1	6	0.25	92	0
StaggeredMix-G1	0.75	1	96	0.25	2	0
SpikeMix-50	10	10	10	10	10	50
SpikeMix-10	2	2	2	2	2	90
SpikeMix-5	1	1	1	1	1	95
SpikeMix-0.5	0.1	0.1	0.1	0.1	0.1	99.5
