# Supplementary material for: UMI-guided single locus sequence typing method for phylotyping Cutibacterium acnes from skin samples
Source: Front Cell Infect Microbiol. 2026 May 20;16:1807759. doi: 10.3389/fcimb.2026.1807759 (PMC13231282; doi:10.3389/fcimb.2026.1807759)
Supplement: Supplementary file 2 [file DataSheet2.xlsx]

## Sheet: SuppTable2
SLST type	Expected (%)	Average (%)	SD	Min	Max
A1	16.7	19.4	1.8	17.7	21.5
F4	16.7	18.0	1.2	15.7	20.1
G1	16.7	13.9	1.3	11.5	15.5
H2	16.7	15.6	1.7	13.1	17.9
K2	16.7	17.5	1.2	15.9	19.2
L1	16.7	15.7	1.6	12.6	18.2
