# Supplementary material for: UMI-guided single locus sequence typing method for phylotyping Cutibacterium acnes from skin samples
Source: Front Cell Infect Microbiol. 2026 May 20;16:1807759. doi: 10.3389/fcimb.2026.1807759 (PMC13231282; doi:10.3389/fcimb.2026.1807759)
Supplement: Supplementary file 3 [file DataSheet3.xlsx]

## Sheet: SuppTable3
Sequencing run	Full-length SLST sequences in negative control
Run-1	19
Run-2	2
Run-3	0
Run-4	48
Run-5	0
Run-6	0
Run-7	43
Run-8	50
Run-9	49
Run-10	22
Run-11	28
Run-12	0
