# Supplementary material for: UMI-guided single locus sequence typing method for phylotyping Cutibacterium acnes from skin samples
Source: Front Cell Infect Microbiol. 2026 May 20;16:1807759. doi: 10.3389/fcimb.2026.1807759 (PMC13231282; doi:10.3389/fcimb.2026.1807759)
Supplement: Supplementary file 4 [file DataSheet4.xlsx]

## Sheet: SuppTable4
SpikeMix condition	Replicate	Bray-Curtis similarity to expected composition
SpikeMix-50	1	0.954
SpikeMix-50	2	0.897
SpikeMix-50	3	0.956
SpikeMix-50	4	0.908
SpikeMix-50	5	0.946
SpikeMix-50	6	0.924
SpikeMix-50	7	0.93
SpikeMix-50	8	0.972
SpikeMix-50	9	0.918
SpikeMix-50	10	0.961
SpikeMix-10	1	0.965
SpikeMix-10	2	0.94
SpikeMix-10	3	0.882
SpikeMix-10	4	0.957
SpikeMix-10	5	0.911
SpikeMix-10	6	0.881
SpikeMix-10	7	0.919
SpikeMix-10	8	0.868
SpikeMix-10	9	0.868
SpikeMix-10	10	0.868
SpikeMix-5	1	0.874
SpikeMix-5	2	0.902
SpikeMix-5	3	0.894
SpikeMix-5	4	0.764
SpikeMix-5	5	0.892
SpikeMix-5	6	0.855
SpikeMix-5	7	0.879
SpikeMix-5	8	0.869
SpikeMix-5	9	0.938
SpikeMix-5	10	0.909
SpikeMix-0.5	1	0.796
SpikeMix-0.5	2	0.836
SpikeMix-0.5	3	0.842
SpikeMix-0.5	4	0.722
SpikeMix-0.5	5	0.788
SpikeMix-0.5	6	0.847
SpikeMix-0.5	7	0.88
SpikeMix-0.5	8	0.827
SpikeMix-0.5	9	0.894
SpikeMix-0.5	10	0.906
