# Supplementary material for: UMI-guided single locus sequence typing method for phylotyping Cutibacterium acnes from skin samples
Source: Front Cell Infect Microbiol. 2026 May 20;16:1807759. doi: 10.3389/fcimb.2026.1807759 (PMC13231282; doi:10.3389/fcimb.2026.1807759)
Supplement: Supplementary file 5 [file DataSheet5.xlsx]

## Sheet: SuppTable5
Range of concentration	< 0.2 ng/µL	> 0.5 ng/µL	> 1 ng/µL
Number of samples	47/60	5/60	1/60
% of samples	0.78	0.08	1.6%
