# Supplementary material for: UMI-guided single locus sequence typing method for phylotyping Cutibacterium acnes from skin samples
Source: Front Cell Infect Microbiol. 2026 May 20;16:1807759. doi: 10.3389/fcimb.2026.1807759 (PMC13231282; doi:10.3389/fcimb.2026.1807759)
Supplement: Supplementary file 6 [file DataSheet6.xlsx]

## Sheet: SuppTable6
Name of primer	Sequence (5’ to 3’)
SLST-F primer	CGCCATCAAGGCACCAACAA
SLST-R primer	ATATCGGCCCGTATTTGGGC
SLST-S1-F-Pet	ACACTGACGACATGGTTCTACANNNNNNNNNNNNGTTGGCCGCGCGCCATCAAGGCACCAACAA
SLST-S2-F-Pet	ACACTGACGACATGGTTCTACANNNNNNNNNNNNTATTAACTNCGCGCCATCAAGGCACCAACAA
SLST-S3-F-Pet	ACACTGACGACATGGTTCTACANNNNNNNNNNNNCTAATGGCNNCGCGCCATCAAGGCACCAACAA
SLST-S4-F-Pet	ACACTGACGACATGGTTCTACANNNNNNNNNNNNAACCAGTCNNNCGCGCCATCAAGGCACCAACAA
SLST-S5-F-Pet	ACACTGACGACATGGTTCTACANNNNNNNNNNNNGAACGGAGCGCGCCATCAAGGCACCAACAA
SLST-S6-F-Pet	ACACTGACGACATGGTTCTACANNNNNNNNNNNNACTGAAGTNCGCGCCATCAAGGCACCAACAA
SLST-S7-F-Pet	ACACTGACGACATGGTTCTACANNNNNNNNNNNNTTGGCTATNNCGCCATCAAGGCACCAACAA
SLST-S8-F-Pet	ACACTGACGACATGGTTCTACANNNNNNNNNNNNTGGCGATTNNNCGCCATCAAGGCACCAACAA
SLST-S9-F-Pet	ACACTGACGACATGGTTCTACANNNNNNNNNNNNCCTCTGATCGCCATCAAGGCACCAACAA
SLST-S10-F-Pet	ACACTGACGACATGGTTCTACANNNNNNNNNNNNCTCATGCGNCGCCATCAAGGCACCAACAA
SLST-S11-F-Pet	ACACTGACGACATGGTTCTACANNNNNNNNNNNNTTCAGCGANNCGCCATCAAGGCACCAACAA
SLST-S12-F-Pet	ACACTGACGACATGGTTCTACANNNNNNNNNNNNGGATGCCANNNCGCCATCAAGGCACCAACAA
SLST-S13-F-Pet	ACACTGACGACATGGTTCTACANNNNNNNNNNNNCGGTCGAGCGCCATCAAGGCACCAACAA
SLST-S14-F-Pet	ACACTGACGACATGGTTCTACANNNNNNNNNNNNAAGACTACNCGCCATCAAGGCACCAACAA
SLST-S15-F-Pet	ACACTGACGACATGGTTCTACANNNNNNNNNNNNAACGCTAANNCGCCATCAAGGCACCAACAA
SLST-S16-F-Pet	ACACTGACGACATGGTTCTACANNNNNNNNNNNNGCCTACGCNNNCGCCATCAAGGCACCAACAA
SLST-S17-F-Pet	ACACTGACGACATGGTTCTACANNNNNNNNNNNNTGACTGCTCGCCATCAAGGCACCAACAA
SLST-S18-F-Pet	ACACTGACGACATGGTTCTACANNNNNNNNNNNNATTGCCGCNCGCCATCAAGGCACCAACAA
SLST-S19-F-Pet	ACACTGACGACATGGTTCTACANNNNNNNNNNNNCAACCTTANNCGCCATCAAGGCACCAACAA
SLST-S20-F-Pet	ACACTGACGACATGGTTCTACANNNNNNNNNNNNGGAGGCTGNNNCGCCATCAAGGCACCAACAA
SLST-S21-F-Pet	ACACTGACGACATGGTTCTACANNNNNNNNNNNNAATCGATACGCCATCAAGGCACCAACAA
SLST-S22-F-Pet	ACACTGACGACATGGTTCTACANNNNNNNNNNNNACCAATTGNCGCCATCAAGGCACCAACAA
SLST-S23-F-Pet	ACACTGACGACATGGTTCTACANNNNNNNNNNNNCCTAATAANNCGCCATCAAGGCACCAACAA
SLST-S24-F-Pet	ACACTGACGACATGGTTCTACANNNNNNNNNNNNGGATTAGGNNNCGCCATCAAGGCACCAACAA
SLST-S25-F-Pet	ACACTGACGACATGGTTCTACANNNNNNNNNNNNGCGTTACCCGCCATCAAGGCACCAACAA
SLST-S26-F-Pet	ACACTGACGACATGGTTCTACANNNNNNNNNNNNTCGCCTTANCGCCATCAAGGCACCAACAA
SLST-S27-F-Pet	ACACTGACGACATGGTTCTACANNNNNNNNNNNNCTAGTACGNNCGCCATCAAGGCACCAACAA
SLST-S28-F-Pet	ACACTGACGACATGGTTCTACANNNNNNNNNNNNTTCTGCCTNNNCGCCATCAAGGCACCAACAA
SLST-S29-F-Pet	ACACTGACGACATGGTTCTACANNNNNNNNNNNNGCTCAGGACGCCATCAAGGCACCAACAA
SLST-S30-F-Pet	ACACTGACGACATGGTTCTACANNNNNNNNNNNNAGGAGTCCNCGCCATCAAGGCACCAACAA
SLST-S31-F-Pet	ACACTGACGACATGGTTCTACANNNNNNNNNNNNCATGCCTANNCGCCATCAAGGCACCAACAA
SLST-S32-F-Pet	ACACTGACGACATGGTTCTACANNNNNNNNNNNNGTAGAGAGNNNCGCCATCAAGGCACCAACAA
SLST-S33-F-Pet	ACACTGACGACATGGTTCTACANNNNNNNNNNNNCCTCTCTGCGCCATCAAGGCACCAACAA
SLST-S34-F-Pet	ACACTGACGACATGGTTCTACANNNNNNNNNNNNAGCGTAGCNCGCCATCAAGGCACCAACAA
SLST-S35-F-Pet	ACACTGACGACATGGTTCTACANNNNNNNNNNNNCAGCCTCGNNCGCCATCAAGGCACCAACAA
SLST-S36-F-Pet	ACACTGACGACATGGTTCTACANNNNNNNNNNNNTGCCTCTTNNNCGCCATCAAGGCACCAACAA
SLST-S37-F-Pet	ACACTGACGACATGGTTCTACANNNNNNNNNNNNTCCTCTACCGCCATCAAGGCACCAACAA
SLST-S38-F-Pet	ACACTGACGACATGGTTCTACANNNNNNNNNNNNTCATGAGCNCGCCATCAAGGCACCAACAA
SLST-S39-F-Pet	ACACTGACGACATGGTTCTACANNNNNNNNNNNNCCTGAGATNNCGCCATCAAGGCACCAACAA
SLST-S40-F-Pet	ACACTGACGACATGGTTCTACANNNNNNNNNNNNTAGCGAGTNNNCGCCATCAAGGCACCAACAA
FLU primer	ACACTGACGACATGGTTCTACA
N716	ACTCGCTA
N718	GGAGCTAC
N719	GCGTAGTA
N720	CGGAGCCT
N721	TACGCTGC
P5 primer	AATGATACGGCGACCACCGAGATCTACACTCTTTCCCTACACGACGCTCTTCCGATCTACACTGACGACATGGTTCTACA
