# Supplementary material for: UMI-guided single locus sequence typing method for phylotyping Cutibacterium acnes from skin samples
Source: Front Cell Infect Microbiol. 2026 May 20;16:1807759. doi: 10.3389/fcimb.2026.1807759 (PMC13231282; doi:10.3389/fcimb.2026.1807759)
Supplement: Supplementary file 7 [file DataSheet7.xlsx]

## Sheet: SuppTable7
Specificity	Target gene	Primer	Sequence (5' to 3')
All P. acnes	16S rRNA	PArA-1	AAGCGTGAGTGACGGTAATGGGTA
		PArA-2	CCACCATAACGTGCTGGCAACAGT
Type IA1/IA2/IC	ATPase	PAMp-1	GCGTTGACCAAGTCCGCCGA
		PAMp-2	GCAAATTCGCACCGCGGAGC
Type IA2/IB	sodA	PAMp-3	CGGAACCATCAACAAACTCGAA
		PAMp-4	GAAGAACTCGTCAATCGCAGCA
Type IC	Toxin, Fic family	PAMp-5	AGGGCGAGGTCCTCTTCTACCAGCG
		PAMp-6	ACCCTCCAACTGCAACTCTCCGCCT
Type II	atpD	PAMp-7	TCCATCTGGCCGAATACCAGG
		PAMp-8	TCTTAACGCCGATCCCTCCAT
Type III	recA	PAMp-9	GCGCCCTCAAGTTCTACTCA
		PAMp-10	CGGATTTGGTGATAATGCCA
